# Supplementary material for: The Anticancer Peptide CIGB-552 Exerts Anti-Inflammatory and Anti-Angiogenic Effects through COMMD1
Source: Molecules. 2020 Dec 31;26(1):152. doi: 10.3390/molecules26010152 (PMC7795859; doi:10.3390/molecules26010152)
Supplement: Supplementary file 1 [file molecules-26-00152-s001.zip]

Archive with 4 entries (4 files):
- Supplementary Figures_Daghero_et al.pptx
- __MACOSX/._Supplementary Figures_Daghero_et al.pptx
- Supplementary Table 1_Daghero_et_al.xlsx
- __MACOSX/._Supplementary Table 1_Daghero_et_al.xlsx
