# Supplementary material for: The Anticancer Peptide CIGB-552 Exerts Anti-Inflammatory and Anti-Angiogenic Effects through COMMD1
Source: Molecules. 2020 Dec 31;26(1):152. doi: 10.3390/molecules26010152 (PMC7795859; doi:10.3390/molecules26010152)
Supplement: Supplementary file 1 [file molecules-26-00152-s001.zip › Supplementary Table 1_Daghero_et_al.xlsx]

## Sheet: DEGs_NT_WT vs KO
		DEGs in untreated condition. H460 WT vs KO
		Gene Symbol	Description	Fold Change	P-val	FDR P-val		Filter criteria:
		SLC38A5	solute carrier family 38, member 5	-233.03	6.49e-18	6.96e-14		• Fold Change: > 2 or < -2
		KRT81	keratin 81, type II	50.64	5.07e-18	6.96e-14		• FDR P-val: < 0,1
		GJA5	gap junction protein alpha 5	50.86	2.06e-17	1.1e-13
		IGF2BP1	insulin-like growth factor 2 mRNA binding protein 1	116.36	1.75e-17	1.1e-13
		GPR141	G protein-coupled receptor 141	58.78	3.52e-16	1.51e-12
		ROBO1	roundabout guidance receptor 1	26.75	8.64e-16	3.09e-12
		SH2D2A	SH2 domain containing 2A	-27.21	1.83e-15	5.61e-12
		VGLL3	vestigial-like family member 3	226.48	3.86e-15	8.29e-12
		FLI1	Fli-1 proto-oncogene, ETS transcription factor	79.45	3.53e-15	8.29e-12
		MMP1	matrix metallopeptidase 1	-152.62	3.83e-15	8.29e-12
		STRA6	stimulated by retinoic acid 6	53.98	5.15e-15	1e-11
		TC2N	tandem C2 domains, nuclear	18.17	9.5e-15	1.7e-11
		ADAM12	ADAM metallopeptidase domain 12	34.04	1.21e-14	2e-11
		IL7R	interleukin 7 receptor	20.68	4.8e-14	7.36e-11
		PAX7	paired box 7	19.49	6.31e-14	8.45e-11
		PGBD5	piggyBac transposable element derived 5	22.93	6.03e-14	8.45e-11
		CRLF1	cytokine receptor-like factor 1	-84.65	8.04e-14	1.01e-10
		ALDH1A1	aldehyde dehydrogenase 1 family, member A1	6.13	1.79e-13	2.13e-10
		CDH11	cadherin 11, type 2, OB-cadherin (osteoblast)	-6.78	3.29e-13	3.71e-10
		HPGDS	hematopoietic prostaglandin D synthase	-13.11	3.56e-13	3.82e-10
		EPHA4	EPH receptor A4	-7.64	4.33e-13	4.22e-10
		GPR65	G protein-coupled receptor 65	-8.23	4.32e-13	4.22e-10
		TMEM27	transmembrane protein 27	-43.63	4.84e-13	4.49e-10
		PCSK2	proprotein convertase subtilisin/kexin type 2	-29.7	5.02e-13	4.49e-10
		IGFBP4	insulin like growth factor binding protein 4	40.16	1.43e-12	1.22e-09
		SEMA5A	sema domain, seven thrombospondin repeats (type 1 and type 1-like), transmembrane domain (TM) and short cytoplasmic domain, (semaphorin) 5A	-39.29	1.73e-12	1.42e-09
		NDST4	N-deacetylase/N-sulfotransferase (heparan glucosaminyl) 4	12.92	4.21e-12	3.34e-09
		GALNT16	polypeptide N-acetylgalactosaminyltransferase 16	-18.47	5.05e-12	3.86e-09
		UGT8	UDP glycosyltransferase 8	-11.34	5.5e-12	4.02e-09
		SOX6; MIR6073	SRY box 6; microRNA 6073	-37.25	5.82e-12	4.02e-09
		TNS4	tensin 4	62.67	5.81e-12	4.02e-09
		RAB3C	RAB3C, member RAS oncogene family	-10.79	6.87e-12	4.61e-09
		COL12A1	collagen, type XII, alpha 1	16.34	9.54e-12	6.2e-09
		HES7	hes family bHLH transcription factor 7	-7.04	1.07e-11	6.72e-09
		CASZ1	castor zinc finger 1	-5.86	1.29e-11	7.54e-09
		GFPT2	glutamine-fructose-6-phosphate transaminase 2	8.46	1.34e-11	7.54e-09
		NCAM1	neural cell adhesion molecule 1	-30.02	1.33e-11	7.54e-09
		XYLT1	xylosyltransferase I	-9.75	1.31e-11	7.54e-09
		LUM	lumican	-27.86	1.4e-11	7.68e-09
		COMMD1	copper metabolism (Murr1) domain containing 1	-13.08	1.44e-11	7.72e-09
		PLA2G7	phospholipase A2, group VII (platelet-activating factor acetylhydrolase, plasma)	-18.19	1.75e-11	9.13e-09
		RUNX2	runt-related transcription factor 2	19.52	2.69e-11	1.37e-08
		ITGB8	integrin beta 8	4.94	4.89e-11	2.44e-08
		CHL1	cell adhesion molecule L1-like	-35.21	6.08e-11	2.96e-08
		LYPD1	LY6/PLAUR domain containing 1	-7.88	6.4e-11	3.05e-08
		NKAIN2	Na+/K+ transporting ATPase interacting 2	-10.99	6.88e-11	3.21e-08
		BCL11A	B-cell CLL/lymphoma 11A (zinc finger protein)	6.36	7.53e-11	3.44e-08
		DUSP6	dual specificity phosphatase 6	-4.19	8.47e-11	3.79e-08
		PLEKHA2	pleckstrin homology domain containing, family A (phosphoinositide binding specific) member 2	30.77	1.17e-10	5.03e-08
		ASS1	argininosuccinate synthase 1	-6.85	1.16e-10	5.03e-08
		NRXN3	neurexin 3	-28.81	1.2e-10	5.03e-08
		DIO2	deiodinase, iodothyronine, type II	8.39	1.42e-10	5.85e-08
		TNXB	tenascin XB	-15.48	1.64e-10	6.64e-08
		TMEM132E	transmembrane protein 132E	-8.58	1.77e-10	7.01e-08
		TPM2	tropomyosin 2 (beta)	-11.21	2.33e-10	9.08e-08
		CXCL8	chemokine (C-X-C motif) ligand 8	-4.27	2.85e-10	1.09e-07
		PHACTR2	phosphatase and actin regulator 2	4.12	3.35e-10	1.26e-07
		ZNF804A	zinc finger protein 804A	-13.86	3.7e-10	1.37e-07
		CARD16	caspase recruitment domain family, member 16	5.95	4.05e-10	1.47e-07
		STON2	stonin 2	8.74	4.39e-10	1.57e-07
		SMOX	spermine oxidase	4.54	5.04e-10	1.77e-07
		NTSR1	neurotensin receptor 1 (high affinity)	-5.15	5.19e-10	1.79e-07
		LYAR	Ly1 antibody reactive	-2.88	5.61e-10	1.91e-07
		PPP1R3B	protein phosphatase 1, regulatory subunit 3B	7.81	5.87e-10	1.97e-07
		STEAP2	STEAP family member 2, metalloreductase	6.02	6.55e-10	2.16e-07
		PTGS2	prostaglandin-endoperoxide synthase 2 (prostaglandin G/H synthase and cyclooxygenase)	9.22	7.47e-10	2.43e-07
		DSE	dermatan sulfate epimerase	4.24	8.54e-10	2.69e-07
		GABRB3	gamma-aminobutyric acid (GABA) A receptor, beta 3	-8.64	8.42e-10	2.69e-07
		PRKCB	protein kinase C, beta	-9.98	9.24e-10	2.87e-07
		FBXL7	F-box and leucine-rich repeat protein 7	-8.62	1.03e-09	3.14e-07
		ARSJ	arylsulfatase family, member J	10.35	1.14e-09	3.45e-07
		NNMT	nicotinamide N-methyltransferase	9.01	1.18e-09	3.52e-07
		GRHL3	grainyhead-like transcription factor 3	6	1.49e-09	4.37e-07
		GALNT5	polypeptide N-acetylgalactosaminyltransferase 5	-14.32	1.51e-09	4.39e-07
		STEAP1	six transmembrane epithelial antigen of the prostate 1	5.02	1.77e-09	5.05e-07
		NRP1	neuropilin 1	7.38	1.83e-09	5.11e-07
		FAM216B	family with sequence similarity 216, member B	-7.04	1.83e-09	5.11e-07
		NCAM2	neural cell adhesion molecule 2	-18.3	2.41e-09	6.61e-07
		ADGRL2	adhesion G protein-coupled receptor L2	4.46	2.64e-09	7.08e-07
		CTGF	connective tissue growth factor	-2.98	2.64e-09	7.08e-07
		SFMBT2	Scm-like with four mbt domains 2	-10.6	3.22e-09	8.42e-07
		MAPK4	mitogen-activated protein kinase 4	-10.77	3.19e-09	8.42e-07
		PCDH7	protocadherin 7	-7.2	3.45e-09	8.92e-07
		HTRA1	HtrA serine peptidase 1	-2.67	3.78e-09	9.65e-07
		TMTC1	transmembrane and tetratricopeptide repeat containing 1	3.92	3.93e-09	9.92e-07
		IRX3	iroquois homeobox 3	4.89	4.13e-09	1.03e-06
		S100A16	S100 calcium binding protein A16	-4.76	4.62e-09	1.14e-06
		TNXA	tenascin XA (pseudogene)	-10.96	4.87e-09	1.19e-06
		KCNK2	potassium channel, two pore domain subfamily K, member 2	-4.36	5.01e-09	1.21e-06
		ZNF385B	zinc finger protein 385B	-9.75	5.42e-09	1.29e-06
		MTUS1	microtubule associated tumor suppressor 1	4.52	5.66e-09	1.33e-06
		PVRL3	poliovirus receptor-related 3	12.59	5.88e-09	1.36e-06
		DKK1	dickkopf WNT signaling pathway inhibitor 1	-11.04	5.92e-09	1.36e-06
		NEFL	neurofilament, light polypeptide	2.54	6.07e-09	1.38e-06
		CPLX2	complexin 2	11.32	6.38e-09	1.44e-06
		RASL10B	RAS-like, family 10, member B	4.6	6.76e-09	1.51e-06
		FGF12	fibroblast growth factor 12	-5.54	6.95e-09	1.54e-06
		PNRC1	proline-rich nuclear receptor coactivator 1	3.81	8.17e-09	1.77e-06
		CLDN4	claudin 4	4.27	8.15e-09	1.77e-06
		SMAD3	SMAD family member 3	3.99	8.94e-09	1.92e-06
		IGFBP2	insulin like growth factor binding protein 2	-3.13	9.8e-09	2.08e-06
		CD40	CD40 molecule, TNF receptor superfamily member 5	5.62	1.01e-08	2.13e-06
		MRFAP1	Morf4 family associated protein 1	-2.63	1.03e-08	2.15e-06
		CDH10	cadherin 10, type 2 (T2-cadherin)	4.06	1.07e-08	2.2e-06
		KSR1	kinase suppressor of ras 1	5.74	1.16e-08	2.36e-06
		FBLN5	fibulin 5	9.54	1.18e-08	2.38e-06
		ZNF266	zinc finger protein 266	-5.07	1.26e-08	2.52e-06
		MYL9	myosin light chain 9	-4.79	1.27e-08	2.52e-06
		MYO10	myosin X	3.18	1.34e-08	2.64e-06
		FGF2	fibroblast growth factor 2 (basic)	2.62	1.53e-08	2.96e-06
		VEGFC	vascular endothelial growth factor C	-3.67	1.53e-08	2.96e-06
		GPR37	G protein-coupled receptor 37 (endothelin receptor type B-like)	-5.83	1.73e-08	3.28e-06
		SERPINB11	serpin peptidase inhibitor, clade B (ovalbumin), member 11 (gene/pseudogene)	-2.87	1.72e-08	3.28e-06
		CPEB2	cytoplasmic polyadenylation element binding protein 2	-2.79	1.76e-08	3.32e-06
		ACP6	acid phosphatase 6, lysophosphatidic	3.73	1.79e-08	3.34e-06
		CXCL5	chemokine (C-X-C motif) ligand 5	2.12	1.8e-08	3.34e-06
		IL6ST	interleukin 6 signal transducer	2.84	1.88e-08	3.45e-06
		PTPRK	protein tyrosine phosphatase, receptor type, K	4.47	1.98e-08	3.61e-06
		PTCHD1	patched domain containing 1	-5.43	2.01e-08	3.63e-06
		GALNT3	polypeptide N-acetylgalactosaminyltransferase 3	-6.49	2.09e-08	3.74e-06
		KIAA1324L	KIAA1324-like	5.67	2.33e-08	4.14e-06
		FSTL4	follistatin-like 4	-4.06	2.6e-08	4.57e-06
		AGR2	anterior gradient 2, protein disulphide isomerase family member	-2.17	2.67e-08	4.66e-06
		CADM2	cell adhesion molecule 2	-3.38	2.82e-08	4.87e-06
		CATSPERB	catsper channel auxiliary subunit beta	7.31	2.84e-08	4.87e-06
		ST8SIA2	ST8 alpha-N-acetyl-neuraminide alpha-2,8-sialyltransferase 2	-4.65	2.95e-08	5.03e-06
		DCLK1	doublecortin-like kinase 1	-7.35	3.29e-08	5.55e-06
		NXPH1	neurexophilin 1	-7.08	3.34e-08	5.6e-06
		GRPEL1	GrpE-like 1, mitochondrial (E. coli)	-2.43	3.37e-08	5.61e-06
		ABI3BP	ABI family, member 3 (NESH) binding protein	-4.73	3.55e-08	5.86e-06
		RBPMS	RNA binding protein with multiple splicing	-2.72	3.59e-08	5.87e-06
		ADGRG2	adhesion G protein-coupled receptor G2	2.99	3.64e-08	5.87e-06
		TESC	tescalcin	4.21	3.62e-08	5.87e-06
		DHRS3; MIR6730	dehydrogenase/reductase (SDR family) member 3; microRNA 6730	2.86	4.17e-08	6.64e-06
		EPS8	epidermal growth factor receptor pathway substrate 8	-3.71	4.18e-08	6.64e-06
		TMEM170B	transmembrane protein 170B	-2.91	4.49e-08	7.08e-06
		LIMCH1	LIM and calponin homology domains 1	-2.17	4.66e-08	7.29e-06
		TBC1D14	TBC1 domain family, member 14	-2.66	4.77e-08	7.38e-06
		GLT8D2	glycosyltransferase 8 domain containing 2	6.27	4.78e-08	7.38e-06
		AKAP13; MIR7706	A kinase (PRKA) anchor protein 13; microRNA 7706	3.26	5.11e-08	7.82e-06
		CADM1	cell adhesion molecule 1	9.73	5.3e-08	8.07e-06
		SOX4	SRY box 4	-3.95	5.7e-08	8.61e-06
		CD9	CD9 molecule	-2.91	5.83e-08	8.74e-06
		STARD4	StAR-related lipid transfer domain containing 4	-3.55	5.98e-08	8.9e-06
		CYFIP2	cytoplasmic FMR1 interacting protein 2	-2.53	6.68e-08	9.88e-06
		GPRC5A; MIR614	G protein-coupled receptor, class C, group 5, member A; microRNA 614	-2.15	7.53e-08	1.11e-05
		FAM83A	family with sequence similarity 83, member A	4.59	7.96e-08	1.16e-05
		SLC1A3	solute carrier family 1 (glial high affinity glutamate transporter), member 3	-3.94	8.01e-08	1.16e-05
		CPVL	carboxypeptidase, vitellogenic-like	-3.14	8.32e-08	1.2e-05
		ELOVL2	ELOVL fatty acid elongase 2	-3.44	9.04e-08	1.29e-05
		FRMPD4	FERM and PDZ domain containing 4	5.16	9.99e-08	1.42e-05
		ADGRG6	adhesion G protein-coupled receptor G6	-2.42	1.15e-07	1.61e-05
		NOX5; SPESP1	NADPH oxidase, EF-hand calcium binding domain 5; sperm equatorial segment protein 1	4.98	1.14e-07	1.61e-05
		HES1	hes family bHLH transcription factor 1	3.91	1.16e-07	1.62e-05
		OTOGL	otogelin-like	-5.98	1.19e-07	1.65e-05
		DUSP1	dual specificity phosphatase 1	-2.68	1.22e-07	1.67e-05
		C3	complement component 3	5.39	1.22e-07	1.67e-05
		ATP8B2	ATPase, aminophospholipid transporter, class I, type 8B, member 2	3.75	1.24e-07	1.68e-05
		PTGES	prostaglandin E synthase	2.44	1.26e-07	1.7e-05
		SDC3	syndecan 3	6.06	1.49e-07	2e-05
		EDN1	endothelin 1	-6.64	1.58e-07	2.11e-05
		FGF13; LINC00889	fibroblast growth factor 13; long intergenic non-protein coding RNA 889	2.11	1.68e-07	2.22e-05
		GKN2	gastrokine 2	-6.89	1.88e-07	2.46e-05
		MECOM	MDS1 and EVI1 complex locus	3.97	1.88e-07	2.46e-05
		DOCK11	dedicator of cytokinesis 11	2.35	1.91e-07	2.48e-05
		MEF2C	myocyte enhancer factor 2C	2.66	1.94e-07	2.49e-05
		SNAP25	synaptosome associated protein 25kDa	5.39	2.06e-07	2.63e-05
		BCL9	B-cell CLL/lymphoma 9	2.5	2.27e-07	2.86e-05
		C10orf91	chromosome 10 open reading frame 91	8.1	2.28e-07	2.86e-05
		MYO5C	myosin VC	-4.58	2.26e-07	2.86e-05
		FGD6	FYVE, RhoGEF and PH domain containing 6	2.53	2.31e-07	2.88e-05
		SGK1	serum/glucocorticoid regulated kinase 1	2.28	2.35e-07	2.91e-05
		HCLS1	hematopoietic cell-specific Lyn substrate 1	3.91	2.37e-07	2.93e-05
		DSC2	desmocollin 2	-3.03	2.44e-07	2.98e-05
		IL1B	interleukin 1 beta	6.1	2.78e-07	3.39e-05
		ARHGAP17	Rho GTPase activating protein 17	2.52	2.81e-07	3.41e-05
		CERCAM	cerebral endothelial cell adhesion molecule	2.72	2.88e-07	3.47e-05
		CDH2	cadherin 2, type 1, N-cadherin (neuronal)	8.2	2.97e-07	3.55e-05
		NLGN1	neuroligin 1	-6.98	2.99e-07	3.56e-05
		NRG1	neuregulin 1	2.38	3.3e-07	3.89e-05
		TMEM173	transmembrane protein 173	7.19	3.39e-07	3.97e-05
		FST	follistatin	-4.53	3.51e-07	4.09e-05
		INSL4	insulin-like 4 (placenta)	-2.42	3.61e-07	4.18e-05
		WNT5A	wingless-type MMTV integration site family, member 5A	3.66	3.91e-07	4.51e-05
		MCC	mutated in colorectal cancers	2.47	3.93e-07	4.51e-05
		ANXA3	annexin A3	-2.94	4.16e-07	4.75e-05
		GSG1L2	GSG1-like 2	-2.6	4.19e-07	4.75e-05
		NTRK3	neurotrophic tyrosine kinase, receptor, type 3	5.71	4.49e-07	5.06e-05
		S100A3	S100 calcium binding protein A3	3.35	4.79e-07	5.38e-05
		CTSS	cathepsin S	2.75	4.89e-07	5.42e-05
		ANTXR2	anthrax toxin receptor 2	-2.87	4.9e-07	5.42e-05
		EDIL3	EGF-like repeats and discoidin I-like domains 3	-2.42	4.87e-07	5.42e-05
		ANKRD6	ankyrin repeat domain 6	3.42	5.03e-07	5.54e-05
		PIP5K1B	phosphatidylinositol-4-phosphate 5-kinase, type I, beta	-2.84	5.26e-07	5.67e-05
		GLDC	glycine dehydrogenase (decarboxylating)	-5.63	5.24e-07	5.67e-05
		PCDH17	protocadherin 17	-2.86	5.22e-07	5.67e-05
		STXBP6	syntaxin binding protein 6 (amisyn)	-2.74	5.21e-07	5.67e-05
		NRN1	neuritin 1	-3.53	5.46e-07	5.85e-05
		MAOA	monoamine oxidase A	-3.79	5.54e-07	5.91e-05
		GLUL	glutamate-ammonia ligase	-2.36	5.61e-07	5.96e-05
		TMEM92	transmembrane protein 92	4.19	5.72e-07	6.04e-05
		WBSCR17	Williams-Beuren syndrome chromosome region 17	-3.05	5.77e-07	6.07e-05
		LPCAT2	lysophosphatidylcholine acyltransferase 2	4.17	5.81e-07	6.08e-05
		TFPI2	tissue factor pathway inhibitor 2	-2.01	5.86e-07	6.1e-05
		DPYD	dihydropyrimidine dehydrogenase	2.57	5.91e-07	6.12e-05
		CASP7	caspase 7	-2.04	5.99e-07	6.18e-05
		EPAS1	endothelial PAS domain protein 1	2.33	6.17e-07	6.33e-05
		TANC2	tetratricopeptide repeat, ankyrin repeat and coiled-coil containing 2	2.07	6.23e-07	6.37e-05
		FHL3	four and a half LIM domains 3	4.51	6.27e-07	6.38e-05
		OCIAD2	OCIA domain containing 2	-2.93	6.46e-07	6.53e-05
		CD226	CD226 molecule	-2.31	6.64e-07	6.69e-05
		IGFBP7	insulin like growth factor binding protein 7	5.12	7.12e-07	7.14e-05
		GATA6	GATA binding protein 6	4.64	7.27e-07	7.26e-05
		HHIPL2	HHIP-like 2	3.33	7.81e-07	7.75e-05
		PDGFRL	platelet-derived growth factor receptor-like	4.2	7.9e-07	7.81e-05
		FAM134B	family with sequence similarity 134, member B	-3.14	7.99e-07	7.86e-05
		ADAMTS9	ADAM metallopeptidase with thrombospondin type 1 motif 9	-4.33	8.05e-07	7.88e-05
		LONRF3	LON peptidase N-terminal domain and ring finger 3	-7.63	8.57e-07	8.31e-05
		TNFRSF21	tumor necrosis factor receptor superfamily, member 21	-4.66	8.95e-07	8.65e-05
		CKB	creatine kinase, brain	-3.19	9.7e-07	9.33e-05
		TMEM139	transmembrane protein 139	-3.2	1.01e-06	9.63e-05
		CA8	carbonic anhydrase VIII	-4.59	1.04e-06	9.92e-05
		BMPER	BMP binding endothelial regulator	5.76	1.06e-06	0.0001
		TIMP1	TIMP metallopeptidase inhibitor 1	2.18	1.07e-06	0.0001
		LCN1	lipocalin 1	-3.08	1.09e-06	0.0001
		MOCS1	molybdenum cofactor synthesis 1	2.5	1.1e-06	0.0001
		AMDHD1	amidohydrolase domain containing 1	-3.99	1.14e-06	0.0001
		TLE3	transducin-like enhancer of split 3	2.11	1.15e-06	0.0001
		TTN	titin	-2.72	1.18e-06	0.0001
		GTF2I	general transcription factor IIi	2.4	1.22e-06	0.0001
		WDR1	WD repeat domain 1	-2.31	1.23e-06	0.0001
		THBS3	thrombospondin 3	2.32	1.27e-06	0.0001
		AFF3	AF4/FMR2 family, member 3	-5.63	1.44e-06	0.0001
		STX18	syntaxin 18	-2.46	1.45e-06	0.0001
		PIK3C2B	phosphatidylinositol-4-phosphate 3-kinase, catalytic subunit type 2 beta	4.91	1.56e-06	0.0001
		EPHA3	EPH receptor A3	3.17	1.62e-06	0.0001
		PLAC8	placenta specific 8	-2.89	1.65e-06	0.0001
		SLPI	secretory leukocyte peptidase inhibitor	3.09	1.65e-06	0.0001
		ECE1	endothelin converting enzyme 1	2.12	1.68e-06	0.0001
		STEAP1B	STEAP family member 1B	2.54	1.73e-06	0.0002
		CNKSR2	connector enhancer of kinase suppressor of Ras 2	-2.29	1.72e-06	0.0002
		HVCN1	hydrogen voltage gated channel 1	-3.27	1.73e-06	0.0002
		BMP6	bone morphogenetic protein 6	-2.1	1.74e-06	0.0002
		GUCY1B3	guanylate cyclase 1, soluble, beta 3	-4.39	1.8e-06	0.0002
		PAQR5	progestin and adipoQ receptor family member V	2.09	1.84e-06	0.0002
		SMIM20	small integral membrane protein 20	-2.12	1.95e-06	0.0002
		ITGB4	integrin beta 4	-3.33	2.02e-06	0.0002
		PCDHA9; PCDHAC1; PCDHAC2; PCDHA1; PCDHA10; PCDHA11; PCDHA12; PCDHA13; PCDHA2; PCDHA3; PCDHA4; PCDHA5; PCDHA6; PCDHA7; PCDHA8; PCDHA14	protocadherin alpha 9; protocadherin alpha subfamily C, 1; protocadherin alpha subfamily C, 2; protocadherin alpha 1; protocadherin alpha 10; protocadherin alpha 11; protocadherin alpha 12; protocadherin alpha 13; protocadherin alpha 2; protocadherin alpha 3; protocadherin alpha 4; protocadherin alpha 5; protocadherin alpha 6; protocadherin alpha 7; protocadherin alpha 8; protocadherin alpha 14 p…	4.72	2.09e-06	0.0002
		GYG2	glycogenin 2	-2.28	2.14e-06	0.0002
		MFI2	antigen p97 (melanoma associated) identified by monoclonal antibodies 133.2 and 96.5	7.08	2.21e-06	0.0002
		TSPAN12	tetraspanin 12	-3.82	2.23e-06	0.0002
		GABRA2	gamma-aminobutyric acid (GABA) A receptor, alpha 2	12.57	2.26e-06	0.0002
		ENPP4	ectonucleotide pyrophosphatase/phosphodiesterase 4 (putative)	-2.91	2.27e-06	0.0002
		AUTS2	autism susceptibility candidate 2	-3.03	2.44e-06	0.0002
		ELMO1	engulfment and cell motility 1	2.22	2.45e-06	0.0002
		FRMD3	FERM domain containing 3	2.75	2.56e-06	0.0002
		PHLDA2	pleckstrin homology-like domain, family A, member 2	-2.66	2.57e-06	0.0002
		LAMA3	laminin, alpha 3	3.16	2.6e-06	0.0002
		CDON	cell adhesion associated, oncogene regulated	2.72	2.67e-06	0.0002
		NR4A1	nuclear receptor subfamily 4, group A, member 1	-2.3	2.99e-06	0.0002
		MARC1	mitochondrial amidoxime reducing component 1	-2.49	3.06e-06	0.0002
		ARAP3	ArfGAP with RhoGAP domain, ankyrin repeat and PH domain 3	2.56	3.08e-06	0.0002
		TEC	tec protein tyrosine kinase	-3.3	3.31e-06	0.0003
		NFKBIA	nuclear factor of kappa light polypeptide gene enhancer in B-cells inhibitor, alpha	2.53	3.48e-06	0.0003
		EYA4	EYA transcriptional coactivator and phosphatase 4	2.4	3.68e-06	0.0003
		CLDN7	claudin 7	3.66	3.7e-06	0.0003
		NTRK1	neurotrophic tyrosine kinase, receptor, type 1	-3.48	3.74e-06	0.0003
		GP1BB; SEPT5	glycoprotein Ib (platelet), beta polypeptide; septin 5	-2.69	3.74e-06	0.0003
		TENM3	teneurin transmembrane protein 3	2.22	4.15e-06	0.0003
		CP	ceruloplasmin (ferroxidase)	8.31	4.18e-06	0.0003
		TRPC6	transient receptor potential cation channel, subfamily C, member 6	-3.53	4.22e-06	0.0003
		LOXL1	lysyl oxidase-like 1	2.85	4.51e-06	0.0003
		TOX2	TOX high mobility group box family member 2	3.04	4.78e-06	0.0004
		ENPP2	ectonucleotide pyrophosphatase/phosphodiesterase 2	5.31	5.03e-06	0.0004
		HIST1H2BI	histone cluster 1, H2bi	-2.67	5.24e-06	0.0004
		FBN1	fibrillin 1	2.2	5.58e-06	0.0004
		RIOK3	RIO kinase 3	-2.32	5.73e-06	0.0004
		MRFAP1L1	Morf4 family associated protein 1-like 1	-2.73	5.81e-06	0.0004
		CACNB2	calcium channel, voltage-dependent, beta 2 subunit	-4.72	5.89e-06	0.0004
		SDC2	syndecan 2	-3.64	5.95e-06	0.0004
		TRPM3	transient receptor potential cation channel, subfamily M, member 3	-3.7	5.99e-06	0.0004
		LGALS3	lectin, galactoside-binding, soluble, 3	-2.05	5.98e-06	0.0004
		CNRIP1	cannabinoid receptor interacting protein 1	3.32	6.07e-06	0.0004
		ECHDC1	ethylmalonyl-CoA decarboxylase 1	-2.31	6.25e-06	0.0005
		AXL	AXL receptor tyrosine kinase	2.2	6.29e-06	0.0005
		PRICKLE1	prickle homolog 1	-2.45	6.53e-06	0.0005
		BCL3; MIR8085	B-cell CLL/lymphoma 3; microRNA 8085	2.14	6.92e-06	0.0005
		PER2	period circadian clock 2	3.48	7.62e-06	0.0005
		ADRA1B	adrenoceptor alpha 1B	2.95	7.66e-06	0.0005
		ADD3	adducin 3 (gamma)	-3.45	7.7e-06	0.0005
		ADGRV1	adhesion G protein-coupled receptor V1	2.88	7.97e-06	0.0006
		SCUBE1	signal peptide, CUB domain, EGF-like 1	-3.1	8.22e-06	0.0006
		COL27A1	collagen, type XXVII, alpha 1	5.11	8.88e-06	0.0006
		SLCO5A1	solute carrier organic anion transporter family, member 5A1	-6.17	9.03e-06	0.0006
		ZSCAN31	zinc finger and SCAN domain containing 31	2.36	9.3e-06	0.0006
		SORL1	sortilin-related receptor, L(DLR class) A repeats containing	-4.38	9.28e-06	0.0006
		C19orf33	chromosome 19 open reading frame 33	-2.05	9.35e-06	0.0006
		ST3GAL1	ST3 beta-galactoside alpha-2,3-sialyltransferase 1	-2.14	9.45e-06	0.0006
		TCEAL1	transcription elongation factor A (SII)-like 1	-2.12	9.89e-06	0.0007
		GATS	GATS, stromal antigen 3 opposite strand	2.38	1.03e-05	0.0007
		MSX2	msh homeobox 2	2.47	1.04e-05	0.0007
		NAAA	N-acylethanolamine acid amidase	-3.84	1.06e-05	0.0007
		LMO7	LIM domain 7	-2.79	1.1e-05	0.0007
		GUCY1A2	guanylate cyclase 1, soluble, alpha 2	-4.68	1.12e-05	0.0007
		HEXA	hexosaminidase A (alpha polypeptide)	-2.35	1.12e-05	0.0007
		SEMA3C	sema domain, immunoglobulin domain (Ig), short basic domain, secreted, (semaphorin) 3C	-3.44	1.14e-05	0.0007
		CREM	cAMP responsive element modulator	-2.12	1.15e-05	0.0008
		ARHGAP4	Rho GTPase activating protein 4	-2.49	1.22e-05	0.0008
		MXRA7	matrix-remodelling associated 7	2.87	1.29e-05	0.0008
		LHFP	lipoma HMGIC fusion partner	-2.34	1.31e-05	0.0008
		INHBA	inhibin beta A	-3.27	1.34e-05	0.0009
		ULBP2	UL16 binding protein 2	3.16	1.4e-05	0.0009
		RHOD	ras homolog family member D	-2.67	1.39e-05	0.0009
		HOPX	HOP homeobox	-2.91	1.41e-05	0.0009
		POSTN	periostin, osteoblast specific factor	3.47	1.41e-05	0.0009
		CD14	CD14 molecule	4.22	1.43e-05	0.0009
		IGFBPL1	insulin like growth factor binding protein-like 1	-2.4	1.43e-05	0.0009
		TNFRSF8	tumor necrosis factor receptor superfamily, member 8	-3.18	1.45e-05	0.0009
		CCDC141	coiled-coil domain containing 141	-2.66	1.46e-05	0.0009
		C15orf48; MIR147B	chromosome 15 open reading frame 48; microRNA 147b	3.63	1.46e-05	0.0009
		NCKAP5	NCK-associated protein 5	2.6	1.52e-05	0.0009
		ITPKB	inositol-trisphosphate 3-kinase B	2.61	1.54e-05	0.0009
		FHAD1	forkhead-associated (FHA) phosphopeptide binding domain 1	-2.07	1.56e-05	0.001
		SVEP1	sushi, von Willebrand factor type A, EGF and pentraxin domain containing 1	3.02	1.56e-05	0.001
		PCDH11X	protocadherin 11 X-linked	-2.32	1.56e-05	0.001
		ANPEP	alanyl (membrane) aminopeptidase	2.9	1.63e-05	0.001
		ID2	inhibitor of DNA binding 2, dominant negative helix-loop-helix protein	-2.3	1.64e-05	0.001
		ZNF100	zinc finger protein 100	-4.04	1.68e-05	0.001
		GAMT	guanidinoacetate N-methyltransferase	-3.19	1.71e-05	0.001
		MYBL1	v-myb avian myeloblastosis viral oncogene homolog-like 1	-2.46	1.73e-05	0.001
		TSPAN8	tetraspanin 8	-3.76	1.74e-05	0.001
		MFSD1	major facilitator superfamily domain containing 1	-2.11	1.76e-05	0.0011
		CA2	carbonic anhydrase II	2.23	1.79e-05	0.0011
		SERTAD4	SERTA domain containing 4	-2.85	1.81e-05	0.0011
		GALM	galactose mutarotase (aldose 1-epimerase)	5.37	1.89e-05	0.0011
		CRLF2	cytokine receptor-like factor 2	2.53	1.91e-05	0.0011
		SEMA4G	sema domain, immunoglobulin domain (Ig), transmembrane domain (TM) and short cytoplasmic domain, (semaphorin) 4G	2.27	1.91e-05	0.0011
		APLN	apelin	-2.1	2.13e-05	0.0012
		AFAP1	actin filament associated protein 1	-2.68	2.27e-05	0.0013
		MACC1	metastasis associated in colon cancer 1	2.77	2.33e-05	0.0013
		TM4SF19-TCTEX1D2	TM4SF19-TCTEX1D2 readthrough (NMD candidate)	2.36	2.37e-05	0.0013
		SLAIN1	SLAIN motif family member 1	-2.26	2.42e-05	0.0014
		GAB1	GRB2-associated binding protein 1	-3.08	2.45e-05	0.0014
		PLA2R1	phospholipase A2 receptor 1	-3.04	2.46e-05	0.0014
		GLIPR1	GLI pathogenesis-related 1	2.24	2.54e-05	0.0014
		CDH18	cadherin 18, type 2	-2.16	2.6e-05	0.0015
		SOX13	SRY box 13	5.39	2.68e-05	0.0015
		PPP2R2C	protein phosphatase 2, regulatory subunit B, gamma	-2.02	2.78e-05	0.0015
		UNC5D	unc-5 netrin receptor D	3.49	2.81e-05	0.0015
		GLIS1	GLIS family zinc finger 1	3	2.9e-05	0.0016
		HYAL1	hyaluronoglucosaminidase 1	-2.11	2.9e-05	0.0016
		NIPAL2	NIPA-like domain containing 2	2.68	3.17e-05	0.0017
		BST1	bone marrow stromal cell antigen 1	2.25	3.26e-05	0.0018
		GATSL2	GATS protein-like 2	2.45	3.3e-05	0.0018
		UBE2L6	ubiquitin-conjugating enzyme E2L 6	2.35	3.3e-05	0.0018
		SHISA3	shisa family member 3	-2.09	3.33e-05	0.0018
		HOMER1	homer scaffolding protein 1	3.07	3.33e-05	0.0018
		MERTK	MER proto-oncogene, tyrosine kinase	-4.82	3.49e-05	0.0019
		ZDHHC1	zinc finger, DHHC-type containing 1	2.56	3.51e-05	0.0019
		TCTEX1D2	Tctex1 domain containing 2	2.3	3.6e-05	0.0019
		PLCE1	phospholipase C, epsilon 1	-2.65	3.64e-05	0.0019
		DLC1	DLC1 Rho GTPase activating protein	-3.55	3.77e-05	0.002
		MVP; PAGR1	major vault protein; PAXIP1 associated glutamate-rich protein 1	2.12	3.89e-05	0.002
		TMEM47	transmembrane protein 47	2.38	4.01e-05	0.0021
		PXDN	peroxidasin	-2.92	4.05e-05	0.0021
		CFH	complement factor H	3.64	4.18e-05	0.0022
		ARHGAP32	Rho GTPase activating protein 32	2.02	4.19e-05	0.0022
		TMEM100	transmembrane protein 100	-2.27	4.2e-05	0.0022
		WISP2	WNT1 inducible signaling pathway protein 2	3.54	4.22e-05	0.0022
		CRLF2	cytokine receptor-like factor 2	2.28	4.27e-05	0.0022
		EHD2	EH domain containing 2	-4.8	4.29e-05	0.0022
		C5orf42	chromosome 5 open reading frame 42	-2.32	4.37e-05	0.0022
		C1S	complement component 1, s subcomponent	2.38	4.59e-05	0.0023
		SLC2A13	solute carrier family 2 (facilitated glucose transporter), member 13	-2.35	4.6e-05	0.0023
		DLG4	discs, large homolog 4 (Drosophila)	3.3	4.65e-05	0.0023
		RND3	Rho family GTPase 3	2.16	4.83e-05	0.0024
		LYPD6	LY6/PLAUR domain containing 6	-2.28	4.87e-05	0.0024
		CA14	carbonic anhydrase XIV	2.07	5.07e-05	0.0025
		EPHA2	EPH receptor A2	-2.42	5.07e-05	0.0025
		SYN1	synapsin I	3.01	5.29e-05	0.0026
		NFKBID	nuclear factor of kappa light polypeptide gene enhancer in B-cells inhibitor, delta	3.42	5.42e-05	0.0026
		LBH	limb bud and heart development	2.2	5.61e-05	0.0027
		CSF2RA	colony stimulating factor 2 receptor, alpha, low-affinity (granulocyte-macrophage)	-2.06	5.79e-05	0.0028
		ADAMTSL4	ADAMTS like 4	2.93	6e-05	0.0029
		DAB2	Dab, mitogen-responsive phosphoprotein, homolog 2 (Drosophila)	2.35	6.13e-05	0.0029
		SLC4A11	solute carrier family 4, sodium borate transporter, member 11	-2.09	6.35e-05	0.003
		USH1C	Usher syndrome 1C	-3.13	6.61e-05	0.0031
		ZAK; pk	sterile alpha motif and leucine zipper containing kinase AZK; Mitogen-activated protein kinase kinase kinase MLT [Source:UniProtKB/Swiss-Prot;Acc:Q9NYL2]; Salzman2013 ANNOTATED, CDS, coding, INTERNAL, OVCODE, OVERLAPTX, OVEXON best transcript NM_133646; Salzman2013 ANNOTATED, CDS, coding, OVCODE, OVERLAPTX, OVEXON, UTR3 best transcript NM_016653; Salzman2013 ANNOTATED, CDS, coding, OVCODE, OVERLA…	2.01	6.85e-05	0.0032
		C1orf21	chromosome 1 open reading frame 21	2.16	6.98e-05	0.0033
		DLX2	distal-less homeobox 2	2.65	7.19e-05	0.0034
		DAZ2; DAZ4	deleted in azoospermia 2; deleted in azoospermia 4	-2.71	7.35e-05	0.0035
		MYO1E	myosin IE	2.45	7.46e-05	0.0035
		PEG10	paternally expressed 10	-2.62	7.8e-05	0.0036
		LINGO2	leucine rich repeat and Ig domain containing 2	-4.65	7.81e-05	0.0036
		SNAI1	snail family zinc finger 1	2.08	7.85e-05	0.0036
		FRYL	FRY like transcription coactivator	-2.06	7.95e-05	0.0037
		HMCN1	hemicentin 1	2.61	7.97e-05	0.0037
		MARCKS	myristoylated alanine-rich protein kinase C substrate	-3.74	8.13e-05	0.0037
		KRT85	keratin 85, type II	6.34	8.33e-05	0.0038
		L1CAM	L1 cell adhesion molecule	-2.12	8.48e-05	0.0039
		HECW2	HECT, C2 and WW domain containing E3 ubiquitin protein ligase 2	2.71	8.53e-05	0.0039
		MPZL2	myelin protein zero-like 2	3.53	8.56e-05	0.0039
		KCNJ8	potassium channel, inwardly rectifying subfamily J, member 8	-2.62	8.64e-05	0.0039
		CHRNA9	cholinergic receptor, nicotinic alpha 9	2.11	8.68e-05	0.0039
		PDK4	pyruvate dehydrogenase kinase, isozyme 4	2.23	9.13e-05	0.0041
		MILR1	mast cell immunoglobulin-like receptor 1	2.33	9.33e-05	0.0041
		SLFN11	schlafen family member 11	2.31	9.54e-05	0.0042
		IL6R	interleukin 6 receptor	3.62	9.6e-05	0.0042
		BHLHE41	basic helix-loop-helix family, member e41	2.1	9.75e-05	0.0043
		TCEAL3	transcription elongation factor A (SII)-like 3	-2.63	9.88e-05	0.0044
		KIAA0232	KIAA0232	-2.05	9.97e-05	0.0044
		STC1	stanniocalcin 1	2.72	0.0001	0.0044
		NEDD4L	neural precursor cell expressed, developmentally down-regulated 4-like, E3 ubiquitin protein ligase	2.27	0.0001	0.0044
		HOXA7	homeobox A7	-2.99	0.0001	0.0045
		LY6K	lymphocyte antigen 6 complex, locus K	2.14	0.0001	0.0046
		CMTM3	CKLF-like MARVEL transmembrane domain containing 3	2.1	0.0001	0.0046
		CSRP2	cysteine and glycine-rich protein 2	2.38	0.0001	0.0046
		LRRIQ1	leucine-rich repeats and IQ motif containing 1	2.66	0.0001	0.0047
		AOX1	aldehyde oxidase 1	2.18	0.0001	0.0047
		TMEM233	transmembrane protein 233	-2.95	0.0001	0.0049
		LNP1	leukemia NUP98 fusion partner 1	-3.16	0.0001	0.0049
		TPBG	trophoblast glycoprotein	2.78	0.0001	0.0049
		SIPA1L1	signal-induced proliferation-associated 1 like 1	2.07	0.0001	0.0049
		ATP2B4	ATPase, Ca++ transporting, plasma membrane 4	2.46	0.0001	0.0051
		RELL1	RELT-like 1	-2.07	0.0001	0.0051
		SOX7	SRY box 7	2.58	0.0001	0.0051
		ALDH3B1	aldehyde dehydrogenase 3 family, member B1	2.26	0.0001	0.0051
		NINJ1	ninjurin 1	2.1	0.0001	0.0051
		C5AR1	complement component 5a receptor 1	2.57	0.0001	0.0053
		BMP1	bone morphogenetic protein 1	2.86	0.0001	0.0054
		CHN2	chimerin 2	-2.71	0.0001	0.0054
		ANO5	anoctamin 5	-2.38	0.0001	0.0054
		DPPA3	developmental pluripotency associated 3	-2.13	0.0001	0.0056
		THSD4	thrombospondin type 1 domain containing 4	3.34	0.0001	0.0057
		FAM84B	family with sequence similarity 84, member B	-3.04	0.0001	0.0057
		VLDLR	very low density lipoprotein receptor	-3.47	0.0001	0.0057
		SEC14L4	SEC14-like lipid binding 4	2.75	0.0001	0.0057
		PDGFA	platelet-derived growth factor alpha polypeptide	-2.47	0.0001	0.0057
		TLE4	transducin-like enhancer of split 4	-2.51	0.0001	0.0058
		CLMN	calmin (calponin-like, transmembrane)	-2.8	0.0002	0.0063
		OSBPL10	oxysterol binding protein-like 10	-3.14	0.0002	0.0064
		RIN2	Ras and Rab interactor 2	2.25	0.0002	0.0066
		ARHGAP31	Rho GTPase activating protein 31	2.85	0.0002	0.0069
		DRD2	dopamine receptor D2	2.28	0.0002	0.0074
		RAPH1	Ras association (RalGDS/AF-6) and pleckstrin homology domains 1	-2.27	0.0002	0.0075
		OCLN	occludin	-3.08	0.0002	0.0078
		MED28	mediator complex subunit 28	-2.04	0.0002	0.0078
		ATOH8	atonal bHLH transcription factor 8	2.42	0.0002	0.0079
		CSF2RA	colony stimulating factor 2 receptor, alpha, low-affinity (granulocyte-macrophage)	-2.08	0.0002	0.0081
		S100P	S100 calcium binding protein P	-2.27	0.0002	0.0083
		DLGAP1	Transcript Identified by AceView, Entrez Gene ID(s) 9229	2.04	0.0002	0.0083
		ICA1	islet cell autoantigen 1	-2.15	0.0002	0.0085
		NAV3	neuron navigator 3	3.25	0.0002	0.0086
		IL18	interleukin 18	-2.88	0.0002	0.0087
		TM4SF19	transmembrane 4 L six family member 19	2.33	0.0002	0.0087
		EXPH5	exophilin 5	2.46	0.0002	0.0089
		FOXQ1	forkhead box Q1	-3.43	0.0003	0.009
		ACSF2	acyl-CoA synthetase family member 2	2.27	0.0003	0.0091
		EXT1; hunera	Jeck2013 ALT_ACCEPTOR, ALT_DONOR, coding, INTERNAL, intronic best transcript NM_000127; Transcript Identified by AceView	4.56	0.0003	0.0105
		SORT1	sortilin 1	-4.18	0.0003	0.0106
		CXCL1	chemokine (C-X-C motif) ligand 1 (melanoma growth stimulating activity, alpha)	2.3	0.0003	0.011
		C1orf233	chromosome 1 open reading frame 233	2.37	0.0003	0.0112
		STAT4	signal transducer and activator of transcription 4	3.63	0.0003	0.0113
		SLC9A5	solute carrier family 9, subfamily A (NHE5, cation proton antiporter 5), member 5	2.33	0.0003	0.0116
		CITED2	Cbp/p300-interacting transactivator, with Glu/Asp rich carboxy-terminal domain, 2	-2.14	0.0003	0.0116
		CPNE4	copine IV	2.12	0.0004	0.0118
		TLR6	toll-like receptor 6	-2.03	0.0004	0.012
		KRT83	keratin 83, type II	3.67	0.0004	0.012
		PAPPA2	pappalysin 2	2.37	0.0004	0.0122
		EML2-AS1	EML2 antisense RNA 1	2.6	0.0004	0.0122
		IL1A	interleukin 1 alpha	2.33	0.0004	0.0122
		GPM6B	glycoprotein M6B	-3.22	0.0004	0.0123
		TGFA	transforming growth factor alpha	3.17	0.0004	0.0126
		BMP5	bone morphogenetic protein 5	-2.54	0.0004	0.0129
		RIN3	Ras and Rab interactor 3	5.34	0.0004	0.0129
		LINC01588	long intergenic non-protein coding RNA 1588	-2.42	0.0004	0.013
		SSBP2	single-stranded DNA binding protein 2	2.22	0.0004	0.0132
		LACE1	lactation elevated 1	-4.25	0.0004	0.0132
		RAMP2	receptor (G protein-coupled) activity modifying protein 2	2.64	0.0004	0.0132
		RBM20	RNA binding motif protein 20	3.4	0.0004	0.0134
		KCNG2	potassium channel, voltage gated modifier subfamily G, member 2	2.15	0.0004	0.0134
		FZD7	frizzled class receptor 7	2.07	0.0004	0.0135
		HR	hair growth associated	-2.89	0.0004	0.0135
		PARM1	prostate androgen-regulated mucin-like protein 1	-2.63	0.0004	0.0137
		SPINK13	serine peptidase inhibitor, Kazal type 13 (putative)	2.65	0.0004	0.0141
		MAP1A	microtubule associated protein 1A	2.36	0.0005	0.0144
		CLGN	calmegin	-2.69	0.0005	0.0146
		IGFBP3	insulin like growth factor binding protein 3	-2	0.0005	0.015
		FBN2	fibrillin 2	-2.37	0.0005	0.0151
		ZDHHC11	zinc finger, DHHC-type containing 11	2.11	0.0005	0.0151
		CCDC28B	coiled-coil domain containing 28B	-2.66	0.0005	0.0151
		ZNF436-AS1	ZNF436 antisense RNA 1	-2.13	0.0005	0.0156
		PELO; ITGA1	pelota homolog (Drosophila); integrin alpha 1	2.04	0.0005	0.0157
		ARHGAP26	Rho GTPase activating protein 26	2.27	0.0005	0.0158
		LRFN1	leucine rich repeat and fibronectin type III domain containing 1	2.33	0.0005	0.0159
		PCYT1B	phosphate cytidylyltransferase 1, choline, beta	2.35	0.0005	0.016
		NEO1	neogenin 1	-2.22	0.0006	0.0166
		GBP1	guanylate binding protein 1, interferon-inducible	2.16	0.0006	0.0166
		GCA	grancalcin, EF-hand calcium binding protein	-3.46	0.0006	0.0167
		DNM1	dynamin 1	3.16	0.0006	0.0167
		RPS6KA2	ribosomal protein S6 kinase, 90kDa, polypeptide 2	-2.5	0.0006	0.0174
		MARC2	mitochondrial amidoxime reducing component 2	-2.42	0.0006	0.0177
		SIPA1L2	signal-induced proliferation-associated 1 like 2	2.67	0.0006	0.0177
		IL13RA2	interleukin 13 receptor, alpha 2	-3.26	0.0006	0.0177
		COL4A2	collagen, type IV, alpha 2	2.81	0.0006	0.0177
		HLA-DMA	major histocompatibility complex, class II, DM alpha	2.51	0.0006	0.0178
		LRP4	LDL receptor related protein 4	2.78	0.0006	0.0178
		DLGAP1	discs, large (Drosophila) homolog-associated protein 1	2.13	0.0006	0.018
		ZP1	zona pellucida glycoprotein 1 (sperm receptor)	2.65	0.0006	0.0184
		MYO5A	myosin VA	2.06	0.0007	0.0186
		ZNF799	zinc finger protein 799	-2.88	0.0007	0.0186
		ODF2L	outer dense fiber of sperm tails 2-like	2.16	0.0007	0.0194
		CHTF18	chromosome transmission fidelity factor 18	2.07	0.0007	0.0196
		ELOVL7	ELOVL fatty acid elongase 7	-2.11	0.0007	0.0206
		MRC2	mannose receptor, C type 2	2.52	0.0007	0.0206
		CCDC184	coiled-coil domain containing 184	2.46	0.0008	0.0209
		TMEM128	transmembrane protein 128	-2.3	0.0008	0.0213
		SLCO3A1	solute carrier organic anion transporter family, member 3A1	-3.7	0.0008	0.0214
		SPANXN4	SPANX family, member N4	-2.18	0.0008	0.0224
		MICAL2	microtubule associated monooxygenase, calponin and LIM domain containing 2	2.11	0.0008	0.0224
		ASTN1	astrotactin 1	-2.1	0.0008	0.0229
		ST8SIA6	ST8 alpha-N-acetyl-neuraminide alpha-2,8-sialyltransferase 6	-3.41	0.0009	0.023
		SLC43A1	solute carrier family 43 (amino acid system L transporter), member 1	-2.02	0.0009	0.0242
		CBLN2	cerebellin 2 precursor	-2.75	0.0009	0.0243
		NEDD9	neural precursor cell expressed, developmentally down-regulated 9	-2.09	0.0009	0.0248
		HIST1H2AK	histone cluster 1, H2ak	-2.14	0.001	0.0255
		FOXO4	forkhead box O4	2.95	0.001	0.0261
		OSM	oncostatin M	2.3	0.001	0.0261
		RICTOR	RPTOR independent companion of MTOR, complex 2	2.02	0.001	0.0261
		SMPDL3B	sphingomyelin phosphodiesterase, acid-like 3B	-2.54	0.0011	0.0274
		ZHX2	zinc fingers and homeoboxes 2	2.37	0.0011	0.0276
		ASTN2	astrotactin 2	-2.22	0.0011	0.0277
		C15orf39	chromosome 15 open reading frame 39	2.27	0.0011	0.0277
		ANKRD1	ankyrin repeat domain 1 (cardiac muscle)	-2.46	0.0011	0.0287
		CNTNAP1	contactin associated protein 1	2.32	0.0011	0.0287
		LPCAT1	lysophosphatidylcholine acyltransferase 1	2.15	0.0012	0.0292
		CDC42EP1	CDC42 effector protein (Rho GTPase binding) 1	2.03	0.0012	0.0292
		MTMR11	myotubularin related protein 11	4.33	0.0012	0.0294
		NPTX2	neuronal pentraxin II	2.11	0.0012	0.0298
		CDA	cytidine deaminase	-2.05	0.0012	0.0299
		TSPAN5	tetraspanin 5	-2.11	0.0012	0.03
		HMSD	histocompatibility (minor) serpin domain containing	2.06	0.0012	0.0307
		PTPRN2	protein tyrosine phosphatase, receptor type, N polypeptide 2	2.08	0.0012	0.0308
		RPP25	ribonuclease P/MRP 25kDa subunit	2	0.0013	0.0313
		SLCO4A1-AS1	SLCO4A1 antisense RNA 1	-2.39	0.0013	0.0317
		CYP4X1	cytochrome P450, family 4, subfamily X, polypeptide 1	3.25	0.0013	0.0323
		PNKD; MIR6810	paroxysmal nonkinesigenic dyskinesia; microRNA 6810	2.07	0.0014	0.0328
		HEY1	hes-related family bHLH transcription factor with YRPW motif 1	2.42	0.0014	0.0328
		RASEF	RAS and EF-hand domain containing	-2.59	0.0014	0.0336
		GPR39	G protein-coupled receptor 39	-2.02	0.0015	0.0345
		SDC4	syndecan 4	2.13	0.0015	0.0349
		FGG	fibrinogen gamma chain	3.03	0.0015	0.0351
		LRFN3	leucine rich repeat and fibronectin type III domain containing 3	2.41	0.0015	0.0351
		MAK	male germ cell-associated kinase	-2.14	0.0015	0.0356
		POGZ	Transcript Identified by AceView, Entrez Gene ID(s) 23126	2.96	0.0015	0.0359
		SHC4	SHC (Src homology 2 domain containing) family, member 4	2.94	0.0016	0.036
		SLC22A1	solute carrier family 22 (organic cation transporter), member 1	-2.03	0.0016	0.0361
		ZNF718	zinc finger protein 718	-2.3	0.0016	0.0366
		JAG1	jagged 1	2.18	0.0016	0.0367
		TP53I11	tumor protein p53 inducible protein 11	2.71	0.0016	0.0371
		HDAC5	histone deacetylase 5	2.23	0.0016	0.0375
		TBC1D3B; TBC1D3H; TBC1D3I; TBC1D3F; TBC1D3G	TBC1 domain family, member 3B; TBC1 domain family, member 3H; TBC1 domain family, member 3I; TBC1 domain family, member 3F; TBC1 domain family, member 3G	2.17	0.0017	0.0375
		DMPK	dystrophia myotonica-protein kinase	2.2	0.0017	0.0375
		NOSTRIN	nitric oxide synthase trafficking	-2.11	0.0017	0.039
		NKAIN3	Na+/K+ transporting ATPase interacting 3	-2.16	0.0017	0.039
		HKDC1	hexokinase domain containing 1	-2.71	0.0018	0.0391
		CCDC80; LINC01279	coiled-coil domain containing 80; long intergenic non-protein coding RNA 1279	2.4	0.0018	0.0393
		ARHGEF5	Rho guanine nucleotide exchange factor 5	3	0.0018	0.0397
		PRSS12	protease, serine, 12 (neurotrypsin, motopsin)	-2.86	0.0018	0.04
		CRACR2A	calcium release activated channel regulator 2A	2.01	0.0019	0.0421
		NDRG1	N-myc downstream regulated 1	-2.37	0.002	0.0431
		AMOT; MIR4329	angiomotin; microRNA 4329	-2.51	0.002	0.0434
		PER3	period circadian clock 3	-2.45	0.002	0.0435
		TRMT44	tRNA methyltransferase 44 homolog (S. cerevisiae)	-2.48	0.0023	0.0482
		ZNF362	zinc finger protein 362	2.43	0.0024	0.049
		PREX1	phosphatidylinositol-3,4,5-trisphosphate-dependent Rac exchange factor 1	2.24	0.0024	0.0494
		FGFR2	fibroblast growth factor receptor 2	-2.2	0.0024	0.0502
		ONECUT1	one cut homeobox 1	2.69	0.0025	0.051
		GFRA1	GDNF family receptor alpha 1	-2.05	0.0026	0.0525
		TLR3	toll-like receptor 3	2.54	0.0026	0.0531
		ANKRD29	ankyrin repeat domain 29	2.43	0.0026	0.0532
		MARCH1	membrane associated ring finger 1	-2.34	0.0028	0.0555
		SYBU	syntabulin (syntaxin-interacting)	-2.07	0.0029	0.0564
		CORO7; PAM16; CORO7-PAM16	coronin 7; presequence translocase-associated motor 16 homolog (S. cerevisiae); CORO7-PAM16 readthrough	2.06	0.0029	0.0566
		MAP3K12	mitogen-activated protein kinase kinase kinase 12	2.62	0.003	0.0585
		HUNK	hormonally up-regulated Neu-associated kinase	-2.74	0.003	0.0585
		PAEP	progestagen-associated endometrial protein	-2.28	0.0032	0.0604
		MYRIP	myosin VIIA and Rab interacting protein	-2.03	0.0032	0.0608
		TBC1D2B	TBC1 domain family, member 2B	2.17	0.0032	0.061
		ZNF570	zinc finger protein 570	-2.24	0.0034	0.0623
		FCHSD1	FCH and double SH3 domains 1	2.27	0.0034	0.0624
		RAC2	ras-related C3 botulinum toxin substrate 2 (rho family, small GTP binding protein Rac2)	2.25	0.0034	0.0625
		G0S2	G0/G1 switch 2	2.64	0.0034	0.0631
		ZNF662	zinc finger protein 662	-2.27	0.0035	0.0642
		CALB2	calbindin 2	-2.57	0.0035	0.0643
		PCDHB16	protocadherin beta 16	2.18	0.0036	0.0648
		PITPNM2	phosphatidylinositol transfer protein, membrane-associated 2	2.18	0.0036	0.0649
		KCNMA1	potassium channel, calcium activated large conductance subfamily M alpha, member 1	2.66	0.0036	0.0649
		BMP2	bone morphogenetic protein 2	-2.76	0.0036	0.0653
		EPHA4	Transcript Identified by AceView, Entrez Gene ID(s) 2043	-4.43	0.0037	0.0655
		ZFP30	ZFP30 zinc finger protein	-2.22	0.0041	0.0707
		ATP8A1	ATPase, aminophospholipid transporter (APLT), class I, type 8A, member 1	-3.22	0.0041	0.0708
		RCOR2	REST corepressor 2	2.07	0.0041	0.0712
		SLC16A13	solute carrier family 16, member 13	2.19	0.0042	0.0727
		LINC00482	long intergenic non-protein coding RNA 482	3.16	0.0045	0.0763
		STK32B	serine/threonine kinase 32B	2.22	0.0046	0.0767
		NRP2	neuropilin 2	-2.03	0.0046	0.0773
		CBLB	Cbl proto-oncogene B, E3 ubiquitin protein ligase	2.26	0.0047	0.0779
		DEPDC7	DEP domain containing 7	-2.12	0.0048	0.0794
		UCK2	Jeck2013 ALT_ACCEPTOR, ALT_DONOR, coding, INTERNAL, intronic best transcript NM_012474	2.01	0.0049	0.0805
		SPX	spexin hormone	2.02	0.0049	0.0805
		C1QL4	complement component 1, q subcomponent-like 4	2.08	0.0049	0.0805
		TMSB15A	thymosin beta 15a	-2.33	0.0049	0.0809
		BCAR1	breast cancer anti-estrogen resistance 1	2.19	0.005	0.0814
		CCDC74B	coiled-coil domain containing 74B	2.17	0.0051	0.0825
		GJB2	gap junction protein beta 2	-2.49	0.0052	0.0835
		LGI1	leucine-rich, glioma inactivated 1	2.06	0.0052	0.084
		RGCC	regulator of cell cycle	2.82	0.0054	0.0852
		ZSCAN20	zinc finger and SCAN domain containing 20	2.23	0.0054	0.0852
		BMPR1B	bone morphogenetic protein receptor type IB	2.38	0.0054	0.0852
		ANTXRL	anthrax toxin receptor-like	-2.01	0.0055	0.0859
		PROK2	prokineticin 2	-2.09	0.0055	0.0865
		GRB7	growth factor receptor bound protein 7	-2.05	0.0056	0.0867
		C22orf46	chromosome 22 open reading frame 46	2.69	0.0056	0.0868
		KIAA1211	KIAA1211	-2.19	0.0056	0.087
		EVPLL	envoplakin-like	2.05	0.0057	0.0874
		KCNH3	potassium channel, voltage gated eag related subfamily H, member 3	2.37	0.0057	0.0881
		VIPR1	vasoactive intestinal peptide receptor 1	2.02	0.0058	0.0889
		AHRR; PDCD6	aryl-hydrocarbon receptor repressor; programmed cell death 6	2.1	0.0058	0.0889
		LGR5	leucine-rich repeat containing G protein-coupled receptor 5	-2.81	0.0058	0.0889
		GRB14	growth factor receptor bound protein 14	-2.08	0.006	0.0913
		PI3	peptidase inhibitor 3, skin-derived	2.85	0.0061	0.0918
		RALGPS1	Ral GEF with PH domain and SH3 binding motif 1	2.1	0.0061	0.0924
		LIPG	lipase, endothelial	2.26	0.0063	0.0942
		FAM214A	family with sequence similarity 214, member A	2.23	0.0064	0.0945
		ZNF333	zinc finger protein 333	-2.51	0.0065	0.0955
		SCRN1	secernin 1	2.76	0.0065	0.0959
		PSMG3-AS1	PSMG3 antisense RNA 1 (head to head)	2.83	0.0069	0.0995

## Sheet: DEGs_WT_NT vs 5h 
		DEGs in H460 WT cells. H460 Non treated vs 5h CIGB-552
		Gene Symbol	Description	Fold Change	P-val	FDR P-val		Filter criteria:
		EGR1	early growth response 1	-704.56	1.22e-16	2.62e-12		• Fold Change: > 2 or < -2
		NR4A2	nuclear receptor subfamily 4, group A, member 2	-18.39	5.06e-13	5.43e-09		• FDR P-val: < 0,1
		TNFAIP3	tumor necrosis factor, alpha-induced protein 3	-4.53	9.11e-11	6.51e-07
		NR4A1	nuclear receptor subfamily 4, group A, member 1	-5.3	2.67e-10	1.4e-06
		PPP1R15A	protein phosphatase 1, regulatory subunit 15A	-8.98	3.27e-10	1.4e-06
		JUNB	jun B proto-oncogene	-7.46	5.66e-10	2.02e-06
		TIPARP	TCDD-inducible poly(ADP-ribose) polymerase	-3.51	7.71e-10	2.36e-06
		ID1	inhibitor of DNA binding 1, dominant negative helix-loop-helix protein	2.97	1.05e-09	2.81e-06
		CXCL8	chemokine (C-X-C motif) ligand 8	-3.02	3.91e-09	9.33e-06
		FOS	FBJ murine osteosarcoma viral oncogene homolog	-24.8	6.88e-09	1.44e-05
		IER2	immediate early response 2	-3.96	7.62e-09	1.44e-05
		GDF15	growth differentiation factor 15	-6.36	8.07e-09	1.44e-05
		DUSP2	dual specificity phosphatase 2	-3.21	3.33e-08	5.49e-05
		CLK1	CDC like kinase 1	-3.87	3.95e-08	6.05e-05
		IL6	interleukin 6	-4.1	4.75e-08	6.79e-05
		ZFP36	ZFP36 ring finger protein	-6.33	6.18e-08	8.29e-05
		CSRNP1	cysteine-serine-rich nuclear protein 1	-3.04	9.27e-08	0.0001
		EIF5	eukaryotic translation initiation factor 5	2.68	1.16e-07	0.0001
		BHLHE40	basic helix-loop-helix family, member e40	-2.03	2.02e-07	0.0002
		NFKBIA	nuclear factor of kappa light polypeptide gene enhancer in B-cells inhibitor, alpha	-2.9	2.5e-07	0.0003
		NR1D1	nuclear receptor subfamily 1, group D, member 1	-2.81	4.05e-07	0.0004
		PNRC1	proline-rich nuclear receptor coactivator 1	-2.7	5.4e-07	0.0005
		LDLR; MIR6886	low density lipoprotein receptor; microRNA 6886	-2.16	5.19e-07	0.0005
		ERRFI1	ERBB receptor feedback inhibitor 1	-2.27	7.35e-07	0.0007
		CXCL2	chemokine (C-X-C motif) ligand 2	-3.13	9.01e-07	0.0008
		NR4A3	nuclear receptor subfamily 4, group A, member 3	-2.66	1.05e-06	0.0009
		PDE7B	phosphodiesterase 7B	2.03	1.18e-06	0.0009
		MAP3K14	mitogen-activated protein kinase kinase kinase 14	3.01	1.58e-06	0.0012
		PIM1	Pim-1 proto-oncogene, serine/threonine kinase	-2.47	1.63e-06	0.0012
		SIK1	salt-inducible kinase 1	-2.11	1.97e-06	0.0014
		ATF3	activating transcription factor 3	-5.53	2.33e-06	0.0016
		JUN	jun proto-oncogene	-5.01	2.31e-06	0.0016
		SIK1	salt-inducible kinase 1	-2.12	4.15e-06	0.0026
		KLF2	Kruppel-like factor 2	3.01	4.48e-06	0.0027
		CD274	CD274 molecule	-2.25	6.2e-06	0.0037
		DUSP5	dual specificity phosphatase 5	-2.2	7.15e-06	0.0041
		TGIF1	TGFB-induced factor homeobox 1	-2.07	7.34e-06	0.0041
		EGR3	early growth response 3	-3.15	7.95e-06	0.0044
		CREBRF	CREB3 regulatory factor	-4.33	8.55e-06	0.0046
		SLC2A3	solute carrier family 2 (facilitated glucose transporter), member 3	-2.67	8.85e-06	0.0046
		KDM6B	lysine (K)-specific demethylase 6B	-4.37	9.44e-06	0.0048
		CDKN1B	cyclin-dependent kinase inhibitor 1B (p27, Kip1)	-2.52	1.11e-05	0.0055
		DNAJB9	DnaJ (Hsp40) homolog, subfamily B, member 9	-2.8	1.25e-05	0.0061
		RORA	RAR-related orphan receptor A	-2.6	2.08e-05	0.0095
		MMP10	matrix metallopeptidase 10	-2.34	2.17e-05	0.0096
		HES1	hes family bHLH transcription factor 1	-2.84	2.27e-05	0.0098
		GEM	GTP binding protein overexpressed in skeletal muscle	-3.2	2.4e-05	0.0099
		CGRRF1	cell growth regulator with ring finger domain 1	3.26	2.37e-05	0.0099
		ZNF385D	zinc finger protein 385D	2.14	3.76e-05	0.0142
		REL	v-rel avian reticuloendotheliosis viral oncogene homolog	-2.02	4.3e-05	0.0154
		CCNG2	cyclin G2	-2.53	6.09e-05	0.0204
		RNASEL	ribonuclease L (2,5-oligoisoadenylate synthetase-dependent)	2.52	6.19e-05	0.0204
		IER3	immediate early response 3	-2.78	7e-05	0.0224
		CXCL3	chemokine (C-X-C motif) ligand 3	-2.77	8.06e-05	0.0244
		PDK4	pyruvate dehydrogenase kinase, isozyme 4	-2.31	8.29e-05	0.0247
		LRRIQ3	leucine-rich repeats and IQ motif containing 3	-2.45	8.44e-05	0.0248
		DDIT4L	DNA-damage-inducible transcript 4-like	2.42	9.42e-05	0.0266
		ZNF786	zinc finger protein 786	2.8	9.43e-05	0.0266
		ZBTB26	zinc finger and BTB domain containing 26	2	0.0001	0.0292
		ZNF780A	zinc finger protein 780A	2.2	0.0001	0.0295
		STAC2	SH3 and cysteine rich domain 2	2.32	0.0001	0.032
		ZNF367	zinc finger protein 367	-2.19	0.0001	0.034
		ADAM12	ADAM metallopeptidase domain 12	-2.2	0.0001	0.0372
		PER1; MIR6883	period circadian clock 1; microRNA 6883	-3.06	0.0002	0.0409
		SPRY4	sprouty RTK signaling antagonist 4	-2.31	0.0002	0.0413
		FOSB	FBJ murine osteosarcoma viral oncogene homolog B	-4.4	0.0002	0.0434
		CLK4	CDC like kinase 4	-2.09	0.0002	0.056
		KLF11	Kruppel-like factor 11	-2.08	0.0003	0.0625
		PTGS2	prostaglandin-endoperoxide synthase 2 (prostaglandin G/H synthase and cyclooxygenase)	-2.7	0.0003	0.0721
		BCL6	B-cell CLL/lymphoma 6	-2.02	0.0004	0.0751
		DNASE1	deoxyribonuclease I	2.36	0.0004	0.0783
		OR10AC1	olfactory receptor, family 10, subfamily AC, member 1 (gene/pseudogene) [Source:HGNC Symbol;Acc:HGNC:14758]	-2.2	0.0004	0.0792
		HIST1H3C	histone cluster 1, H3c	-2.33	0.0004	0.0837
		ATP6V1B1	ATPase, H+ transporting, lysosomal 56/58kDa, V1 subunit B1	2.24	0.0005	0.0972

## Sheet: DEGs_WT_NT vs 2h
		DEGs in H460 WT cells. H460 Non treated vs 2h CIGB-552
		Gene Symbol	Description	Fold Change	P-val	FDR P-val
		EGR1	early growth response 1	-17.08	1.85e-11	3.97e-07		Filter criteria:
		NR4A1	nuclear receptor subfamily 4, group A, member 1	-2.65	1.76e-07	0.0019		• Fold Change: > 2 or < -2
		GDF15	growth differentiation factor 15	-3.39	3.4e-07	0.0022		• FDR P-val: < 0,1
		PTCH1	patched 1	-2.88	4.12e-07	0.0022
		NR4A3	nuclear receptor subfamily 4, group A, member 3	-2.68	6.36e-07	0.0025
		PER1; MIR6883	period circadian clock 1; microRNA 6883	-5.35	8.12e-07	0.0025
		ARID5B	AT rich interactive domain 5B (MRF1-like)	-3.64	1.7e-06	0.0046
		AKAP13; MIR7706	A kinase (PRKA) anchor protein 13; microRNA 7706	-2.37	2.51e-06	0.0054
		JUN	jun proto-oncogene	-4.79	3.66e-06	0.0069
		FAT4	FAT atypical cadherin 4	-2.8	4.09e-06	0.0069
		GABARAPL1	GABA(A) receptor-associated protein like 1	-2.1	4.17e-06	0.0069
		MED20	mediator complex subunit 20	2.04	5.09e-06	0.0078
		DDX58	DEAD (Asp-Glu-Ala-Asp) box polypeptide 58	2.68	6.03e-06	0.0081
		NR4A2	nuclear receptor subfamily 4, group A, member 2	-2.26	1.04e-05	0.0106
		PHLDB2; PLCXD2	pleckstrin homology-like domain, family B, member 2; phosphatidylinositol-specific phospholipase C, X domain containing 2	2.17	1.06e-05	0.0106
		HBP1	HMG-box transcription factor 1	-2.09	9.49e-06	0.0106
		DKK1	dickkopf WNT signaling pathway inhibitor 1	-3.84	1.17e-05	0.0109
		C14orf93	chromosome 14 open reading frame 93	2.78	1.47e-05	0.0122
		FLRT2	fibronectin leucine rich transmembrane protein 2	-2	1.96e-05	0.0149
		STC2	stanniocalcin 2	-2.26	3.2e-05	0.016
		UGCG	UDP-glucose ceramide glucosyltransferase	-2.23	2.9e-05	0.016
		FOSL1	FOS-like antigen 1	-2.2	2.56e-05	0.016
		MVK	mevalonate kinase	2.16	2.63e-05	0.016
		SLFN5	schlafen family member 5	2.19	3.13e-05	0.016
		GTPBP1	GTP binding protein 1	-2.31	3.37e-05	0.016
		EFNA1	ephrin-A1	-2.17	3.64e-05	0.0166
		TBC1D3L	TBC1 domain family, member 3L	-2.05	3.76e-05	0.0168
		DMPK	dystrophia myotonica-protein kinase	-2.89	3.99e-05	0.0171
		DOT1L	DOT1-like histone H3K79 methyltransferase	-2.61	5.08e-05	0.0202
		CCNG2	cyclin G2	-2.61	5.38e-05	0.0202
		ITPKB	inositol-trisphosphate 3-kinase B	2.06	5.31e-05	0.0202
		PPP1R15A	protein phosphatase 1, regulatory subunit 15A	-2.41	6.21e-05	0.0214
		LY6K	lymphocyte antigen 6 complex, locus K	-2.2	6.22e-05	0.0214
		NEDD4L	neural precursor cell expressed, developmentally down-regulated 4-like, E3 ubiquitin protein ligase	-2.03	7.63e-05	0.0244
		FBXO10	F-box protein 10	2.38	7.95e-05	0.0247
		NFYA	nuclear transcription factor Y subunit alpha	2.11	9.23e-05	0.0262
		NFKB2	nuclear factor of kappa light polypeptide gene enhancer in B-cells 2 (p49/p100)	-2.08	9.28e-05	0.0262
		ATF3	activating transcription factor 3	-3.1	0.0001	0.0282
		SFR1	SWI5-dependent homologous recombination repair protein 1	2.32	0.0001	0.0283
		C11orf63	chromosome 11 open reading frame 63	2.11	0.0001	0.0288
		MXD4; MIR4800	MAX dimerization protein 4; microRNA 4800	-2.11	0.0001	0.0305
		VEGFC	vascular endothelial growth factor C	-2.08	0.0001	0.0309
		FOS	FBJ murine osteosarcoma viral oncogene homolog	-3.38	0.0002	0.0322
		ZNF25	zinc finger protein 25	2.32	0.0002	0.0329
		HIP1R	huntingtin interacting protein 1 related	-2.32	0.0002	0.0329
		ZSCAN31	zinc finger and SCAN domain containing 31	2.2	0.0002	0.0334
		BHLHE41	basic helix-loop-helix family, member e41	-2.16	0.0002	0.0335
		MEF2D	myocyte enhancer factor 2D	-2.07	0.0002	0.0336
		FOSL2	FOS-like antigen 2	-2.37	0.0002	0.0347
		SETMAR	SET domain and mariner transposase fusion gene	2.19	0.0002	0.0362
		CHN2	chimerin 2	2.33	0.0002	0.0381
		SSH1	slingshot protein phosphatase 1	-2.04	0.0003	0.0406
		PLPP3	phospholipid phosphatase 3	-2.25	0.0003	0.0409
		HOXA11	homeobox A11	2.28	0.0004	0.0501
		ACVR1C	activin A receptor type IC	-2.19	0.0004	0.0509
		PROK2	prokineticin 2	2.07	0.0004	0.051
		CDKL5	cyclin-dependent kinase-like 5	-2.89	0.0004	0.051
		C12orf4	chromosome 12 open reading frame 4	2.63	0.0004	0.051
		RP1-122P22.2; RIN2	novel transcript; Transcript Identified by AceView, Entrez Gene ID(s) 54453	2.35	0.0005	0.0556
		BCL2L11	BCL2-like 11 (apoptosis facilitator)	-2.14	0.0005	0.0567
		FOXK1	forkhead box K1	-2.03	0.0005	0.0568
		PLEK2	pleckstrin 2	2.05	0.0005	0.0568
		CCDC84	coiled-coil domain containing 84	-2.23	0.0006	0.0581
		SAG	S-antigen; retina and pineal gland (arrestin)	2.26	0.0006	0.0592
		CGB8	chorionic gonadotropin, beta polypeptide 8	2.13	0.0006	0.062
		TSC22D3	TSC22 domain family, member 3	-3.28	0.0007	0.0644
		SIN3A	SIN3 transcription regulator family member A	-2.05	0.0007	0.0659
		CLUAP1	clusterin associated protein 1	2.14	0.0008	0.0673
		PAQR6	progestin and adipoQ receptor family member VI	-2.04	0.0008	0.0689
		SLC44A5	solute carrier family 44, member 5	2.14	0.0009	0.0724
		GMPR	Zhang2013 ALT_ACCEPTOR, ALT_DONOR, coding, INTERNAL, intronic best transcript NM_006877	2	0.001	0.0747
		PDP1	pyruvate dehyrogenase phosphatase catalytic subunit 1	-2.86	0.001	0.0747
		HMGXB3	HMG box domain containing 3	-2.06	0.001	0.0753
		NFAT5	nuclear factor of activated T-cells 5, tonicity-responsive	-2.4	0.0011	0.0766
		RGCC	regulator of cell cycle	-2.61	0.0011	0.0767
		TEAD3	TEA domain family member 3	-2.17	0.0011	0.0771
		CITED4	Cbp/p300-interacting transactivator, with Glu/Asp rich carboxy-terminal domain, 4	-2.13	0.0011	0.0787
		KDM7A	lysine (K)-specific demethylase 7A	-2.03	0.0012	0.0808
		CORO7; PAM16; CORO7-PAM16	coronin 7; presequence translocase-associated motor 16 homolog (S. cerevisiae); CORO7-PAM16 readthrough	-2.2	0.0012	0.0808
		C3orf52	chromosome 3 open reading frame 52	-2.05	0.0014	0.087
		SERTAD3	SERTA domain containing 3	2.86	0.0015	0.0924
		PPP1R16A	protein phosphatase 1, regulatory subunit 16A	-2.01	0.0016	0.0928
		ANKRD34A	ankyrin repeat domain 34A	-2.42	0.0016	0.0934
		MXD1	MAX dimerization protein 1	-2.27	0.0018	0.0995

## Sheet: DEGs_KO_NT vs 5h
		DEGs in H460 KO cells. H460 KO Non treated vs 5h CIGB-552
		Gene Symbol	Description	Fold Change	P-val	FDR P-val		Filter criteria:
		EGR1	early growth response 1	-90.15	3.89e-14	8.34e-10		• Fold Change: > 2 or < -2
		ID1	inhibitor of DNA binding 1, dominant negative helix-loop-helix protein	2.87	2.84e-09	3.05e-05		• FDR P-val: < 0,1
		CXCL8	chemokine (C-X-C motif) ligand 8	-3.06	1.1e-08	7.87e-05
		CTGF	connective tissue growth factor	-2.22	1.69e-07	0.0009
		NR4A2	nuclear receptor subfamily 4, group A, member 2	-3.38	6.42e-07	0.0023
		NR4A1	nuclear receptor subfamily 4, group A, member 1	-2.58	6.14e-07	0.0023
		DUSP6	dual specificity phosphatase 6	-2.06	1.34e-06	0.0041
		IL6	interleukin 6	-2.31	3.54e-06	0.0095
		PTGS2	prostaglandin-endoperoxide synthase 2 (prostaglandin G/H synthase and cyclooxygenase)	-3.14	1.34e-05	0.026
		CYR61	cysteine-rich, angiogenic inducer, 61	-2.32	4.17e-05	0.0659
		GKAP1	G kinase anchoring protein 1	2.26	6.36e-05	0.0852

## Sheet: DEGs_KO_NT vs 2h
		DEGs in H460 KO cells. H460 KO Non treated vs 2h CIGB-552
		Gene Symbol	Description	Fold Change	P-val	FDR P-val
		CASZ1	castor zinc finger 1	-2.06	7.66e-06	0.0821		Filter criteria:
								• Fold Change: > 2 or < -2
								• FDR P-val: < 0,1
